# Supplementary material for: SeekDeep: single-base resolution de novo clustering for amplicon deep sequencing
Source: Nucleic Acids Res. 2017 Nov 30;46(4):e21. doi: 10.1093/nar/gkx1201 (PMC5829576; doi:10.1093/nar/gkx1201)
Supplement: Supplementary Data [file gkx1201_supp.zip]

Archive with 3 entries (3 files):
- nar-00215-met-k-2017-File006.pdf
- nar-00215-met-k-2017-File007.xlsx
- nar-00215-met-k-2017-File008.html
