# Supplementary material for: SeekDeep: single-base resolution de novo clustering for amplicon deep sequencing
Source: Nucleic Acids Res. 2017 Nov 30;46(4):e21. doi: 10.1093/nar/gkx1201 (PMC5829576; doi:10.1093/nar/gkx1201)
Supplement: Supplementary Data [file gkx1201_supp.zip › nar-00215-met-k-2017-File007.xlsx]

## Sheet: Table S1
Table S1. In vitro P. falciaprum Illumina control datasets
Dataset Amplicon	Technology	Read Depth*	Sample Number	Replicate**	Read Length	Region Length	Unique Haplotype Number	Range of Haplotype base differences (% identity) ***
PfAMA1_0	Illumina MiSeq	1362	1	none	2x250	389	4	1 (99.7%) - 4 (99%)
PfAMA1_1	Illumina MiSeq	1016	1	none	2x250	389	4	9 (97.7%) - 14 (96.4%)
PfAMA1_2	Illumina MiSeq	3220	1	none	2x250	395	4	9 (97.7%) - 14 (96.5%)
PfAMA1_3	Illumina MiSeq	2171	1	none	2x250	392	4	2 (99.5%) - 9 (97.7%)
PfAMA1_4	Illumina MiSeq	1221	1	none	2x250	359	4	2 (99.4%) - 6 (98.3%)
PfAMA1_5	Illumina MiSeq	936	1	none	2x250	403	4	1 (99.8%) - 8 (98%)
PfAMA1_6	Illumina MiSeq	1642	1	none	2x250	387	4	1 (99.7%) - 7 (98.2%)
PfARPS10_2	Illumina MiSeq	2159	1	none	2x250	330	2	1 (99.7%)
PfCSP_1	Illumina MiSeq	926	1	none	2x250	354	4	2 (99.4%) - 9 (97.5%)
PfCYTB_2	Illumina MiSeq	4303	1	none	2x250	361	2	1 (99.7%)
PfDHFR-TS_0	Illumina MiSeq	4497	1	none	2x250	371	4	1 (99.7%) - 3 (99.2%)
PfDHFR-TS_2	Illumina MiSeq	3165	1	none	2x250	360	4	1 (99.7%) - 3 (99.2%)
PfDHFR-TS_3	Illumina MiSeq	1365	1	none	2x250	349	2	1 (99.7%)
PfDHPS_5	Illumina MiSeq	2946	1	none	2x250	346	3	1 (99.7%) - 2 (99.4%)
PfDHPS_6	Illumina MiSeq	1433	1	none	2x250	388	2	1 (99.7%)
PfK13_8	Illumina MiSeq	614	1	none	2x250	351	2	2 (99.4%) - 3 (99.1%)
PfMDR1_0	Illumina MiSeq	2347	1	none	2x250	358	3	2 (99.4%)
PfMDR1_1	Illumina MiSeq	2059	1	none	2x250	391	4	1 (99.7%) - 3 (99.2%)
PfMDR1_11	Illumina MiSeq	3075	1	none	2x250	360	3	1 (99.7%) - 2 (99.4%)
PfMDR1_12	Illumina MiSeq	3846	1	none	2x250	373	3	1 (99.7%) - 2 (99.5%)
PfMDR1_13	Illumina MiSeq	2067	1	none	2x250	347	2	1 (99.7%)
PfMDR1_2	Illumina MiSeq	1960	1	none	2x250	402	2	1 (99.8%)
PfMDR2_3	Illumina MiSeq	3159	1	none	2x250	359	2	1 (99.7%)
PfMDR2_5	Illumina MiSeq	2292	1	none	2x250	354	4	2 (99.4%) - 2 (99.4%)
PfMSP1_2	Illumina MiSeq	1051	1	none	2x250	364	4	1 (99.7%) - 17 (95.3%)
PfPPH_1	Illumina MiSeq	2770	1	none	2x250	403	2	1 (99.8%)
PfPPH_10	Illumina MiSeq	2384	1	none	2x250	358	2	1 (99.7%)
PfPPH_11	Illumina MiSeq	1171	1	none	2x250	384	4	1 (99.7%) - 3 (99.2%)
* Read depth equals number of stiched read pairs with minimum and maximum observed depths in the case of multiple samples and replicates.
** 2x = two independent PCRs; 3x = three indepedent PCRs, or none = no replicate (single PCR) done
*** Number of differences are enumerated and followed by the corresponding percent identity, the range is shown when there are more than 2 unique haplotypes

## Sheet: Table S2
Table S2 - Simulation False Haplotypes Counts
Program	Technology	PCR Utilization	Cut Off	count
UNOISE	454	No Replicate Utilization	No Cut Off	5199
UNOISE	454	Utilizing Replicates	No Cut Off	1223
UNOISE	Illumina	No Replicate Utilization	No Cut Off	1
UNOISE	Illumina	Utilizing Replicates	No Cut Off	0
MED	454	No Replicate Utilization	No Cut Off	272844
MED	454	Utilizing Replicates	No Cut Off	71233
MED	Illumina	No Replicate Utilization	No Cut Off	293427
MED	Illumina	Utilizing Replicates	No Cut Off	106700
DADA2	454	No Replicate Utilization	No Cut Off	242
DADA2	454	Utilizing Replicates	No Cut Off	29
DADA2	Illumina	No Replicate Utilization	No Cut Off	14
DADA2	Illumina	Utilizing Replicates	No Cut Off	0
SeekDeep	454	No Replicate Utilization	No Cut Off	19975
SeekDeep	454	Utilizing Replicates	No Cut Off	2446
SeekDeep	Illumina	No Replicate Utilization	No Cut Off	46249
SeekDeep	Illumina	Utilizing Replicates	No Cut Off	1233
UNOISE	454	No Replicate Utilization	0.0005	4957
UNOISE	454	Utilizing Replicates	0.0005	1209
UNOISE	Illumina	No Replicate Utilization	0.0005	1
UNOISE	Illumina	Utilizing Replicates	0.0005	0
MED	454	No Replicate Utilization	0.0005	255723
MED	454	Utilizing Replicates	0.0005	70875
MED	Illumina	No Replicate Utilization	0.0005	287779
MED	Illumina	Utilizing Replicates	0.0005	105922
DADA2	454	No Replicate Utilization	0.0005	237
DADA2	454	Utilizing Replicates	0.0005	29
DADA2	Illumina	No Replicate Utilization	0.0005	14
DADA2	Illumina	Utilizing Replicates	0.0005	0
SeekDeep	454	No Replicate Utilization	0.0005	5071
SeekDeep	454	Utilizing Replicates	0.0005	732
SeekDeep	Illumina	No Replicate Utilization	0.0005	11564
SeekDeep	Illumina	Utilizing Replicates	0.0005	163
UNOISE	454	No Replicate Utilization	0.001	4562
UNOISE	454	Utilizing Replicates	0.001	1173
UNOISE	Illumina	No Replicate Utilization	0.001	0
UNOISE	Illumina	Utilizing Replicates	0.001	0
MED	454	No Replicate Utilization	0.001	210513
MED	454	Utilizing Replicates	0.001	66533
MED	Illumina	No Replicate Utilization	0.001	234345
MED	Illumina	Utilizing Replicates	0.001	91115
DADA2	454	No Replicate Utilization	0.001	227
DADA2	454	Utilizing Replicates	0.001	29
DADA2	Illumina	No Replicate Utilization	0.001	12
DADA2	Illumina	Utilizing Replicates	0.001	0
SeekDeep	454	No Replicate Utilization	0.001	1277
SeekDeep	454	Utilizing Replicates	0.001	192
SeekDeep	Illumina	No Replicate Utilization	0.001	1874
SeekDeep	Illumina	Utilizing Replicates	0.001	12
UNOISE	454	No Replicate Utilization	0.0025	3588
UNOISE	454	Utilizing Replicates	0.0025	985
UNOISE	Illumina	No Replicate Utilization	0.0025	0
UNOISE	Illumina	Utilizing Replicates	0.0025	0
MED	454	No Replicate Utilization	0.0025	123226
MED	454	Utilizing Replicates	0.0025	54051
MED	Illumina	No Replicate Utilization	0.0025	116150
MED	Illumina	Utilizing Replicates	0.0025	50146
DADA2	454	No Replicate Utilization	0.0025	199
DADA2	454	Utilizing Replicates	0.0025	28
DADA2	Illumina	No Replicate Utilization	0.0025	6
DADA2	Illumina	Utilizing Replicates	0.0025	0
SeekDeep	454	No Replicate Utilization	0.0025	70
SeekDeep	454	Utilizing Replicates	0.0025	14
SeekDeep	Illumina	No Replicate Utilization	0.0025	22
SeekDeep	Illumina	Utilizing Replicates	0.0025	0
UNOISE	454	No Replicate Utilization	0.005	2730
UNOISE	454	Utilizing Replicates	0.005	775
UNOISE	Illumina	No Replicate Utilization	0.005	0
UNOISE	Illumina	Utilizing Replicates	0.005	0
MED	454	No Replicate Utilization	0.005	66249
MED	454	Utilizing Replicates	0.005	33450
MED	Illumina	No Replicate Utilization	0.005	28218
MED	Illumina	Utilizing Replicates	0.005	13951
DADA2	454	No Replicate Utilization	0.005	117
DADA2	454	Utilizing Replicates	0.005	14
DADA2	Illumina	No Replicate Utilization	0.005	4
DADA2	Illumina	Utilizing Replicates	0.005	0
SeekDeep	454	No Replicate Utilization	0.005	0
SeekDeep	454	Utilizing Replicates	0.005	0
SeekDeep	Illumina	No Replicate Utilization	0.005	0
SeekDeep	Illumina	Utilizing Replicates	0.005	0
UNOISE	454	No Replicate Utilization	0.01	1510
UNOISE	454	Utilizing Replicates	0.01	485
UNOISE	Illumina	No Replicate Utilization	0.01	0
UNOISE	Illumina	Utilizing Replicates	0.01	0
MED	454	No Replicate Utilization	0.01	26351
MED	454	Utilizing Replicates	0.01	14062
MED	Illumina	No Replicate Utilization	0.01	1852
MED	Illumina	Utilizing Replicates	0.01	866
DADA2	454	No Replicate Utilization	0.01	53
DADA2	454	Utilizing Replicates	0.01	6
DADA2	Illumina	No Replicate Utilization	0.01	3
DADA2	Illumina	Utilizing Replicates	0.01	0
SeekDeep	454	No Replicate Utilization	0.01	0
SeekDeep	454	Utilizing Replicates	0.01	0
SeekDeep	Illumina	No Replicate Utilization	0.01	0
SeekDeep	Illumina	Utilizing Replicates	0.01	0
UNOISE	454	No Replicate Utilization	0.02	739
UNOISE	454	Utilizing Replicates	0.02	287
UNOISE	Illumina	No Replicate Utilization	0.02	0
UNOISE	Illumina	Utilizing Replicates	0.02	0
MED	454	No Replicate Utilization	0.02	7588
MED	454	Utilizing Replicates	0.02	4624
MED	Illumina	No Replicate Utilization	0.02	17
MED	Illumina	Utilizing Replicates	0.02	1
DADA2	454	No Replicate Utilization	0.02	6
DADA2	454	Utilizing Replicates	0.02	0
DADA2	Illumina	No Replicate Utilization	0.02	0
DADA2	Illumina	Utilizing Replicates	0.02	0
SeekDeep	454	No Replicate Utilization	0.02	0
SeekDeep	454	Utilizing Replicates	0.02	0
SeekDeep	Illumina	No Replicate Utilization	0.02	0
SeekDeep	Illumina	Utilizing Replicates	0.02	0
UNOISE	454	No Replicate Utilization	0.05	191
UNOISE	454	Utilizing Replicates	0.05	84
UNOISE	Illumina	No Replicate Utilization	0.05	0
UNOISE	Illumina	Utilizing Replicates	0.05	0
MED	454	No Replicate Utilization	0.05	424
MED	454	Utilizing Replicates	0.05	326
MED	Illumina	No Replicate Utilization	0.05	0
MED	Illumina	Utilizing Replicates	0.05	0
DADA2	454	No Replicate Utilization	0.05	0
DADA2	454	Utilizing Replicates	0.05	0
DADA2	Illumina	No Replicate Utilization	0.05	0
DADA2	Illumina	Utilizing Replicates	0.05	0
SeekDeep	454	No Replicate Utilization	0.05	0
SeekDeep	454	Utilizing Replicates	0.05	0
SeekDeep	Illumina	No Replicate Utilization	0.05	0
SeekDeep	Illumina	Utilizing Replicates	0.05	0
UNOISE	454	No Replicate Utilization	0.1	0
UNOISE	454	Utilizing Replicates	0.1	0
UNOISE	Illumina	No Replicate Utilization	0.1	0
UNOISE	Illumina	Utilizing Replicates	0.1	0
MED	454	No Replicate Utilization	0.1	17
MED	454	Utilizing Replicates	0.1	9
MED	Illumina	No Replicate Utilization	0.1	0
MED	Illumina	Utilizing Replicates	0.1	0
DADA2	454	No Replicate Utilization	0.1	0
DADA2	454	Utilizing Replicates	0.1	0
DADA2	Illumina	No Replicate Utilization	0.1	0
DADA2	Illumina	Utilizing Replicates	0.1	0
SeekDeep	454	No Replicate Utilization	0.1	0
SeekDeep	454	Utilizing Replicates	0.1	0
SeekDeep	Illumina	No Replicate Utilization	0.1	0
SeekDeep	Illumina	Utilizing Replicates	0.1	0

## Sheet: Table S3
Table S3 - IonTorrent 454 P. falciparum False Haplotypes Counts
Program	PCR Utilization	count
UNOISE	No Replicate Utilization	91
UNOISE	Utilizing Replicates	25
MED	No Replicate Utilization	755
MED	Utilizing Replicates	294
DADA2	No Replicate Utilization	5
DADA2	Utilizing Replicates	1
SeekDeep	No Replicate Utilization	183
SeekDeep	Utilizing Replicates	24

## Sheet: Table S4
Table S4 - Illumina MiSeq P. falciparum False Haplotypes Counts
Program	count
UNOISE	22
MED	648
DADA2	147
SeekDeep	27

## Sheet: Table S5
Table S5 - Full Mock Microbiome Results
Program	Replicate	True Haplotypes Predicted	True Haplotypes Expected	Recall
UNOISE	1	44	47	93.62
UNOISE	2	44	47	93.62
UNOISE	3	43	47	91.49
MED	1	47	47	100
MED	2	47	47	100
MED	3	47	47	100
DADA2	1	46	47	97.87
DADA2	2	46	47	97.87
DADA2	3	46	47	97.87
SeekDeep	1	47	47	100
SeekDeep	2	47	47	100
SeekDeep	3	47	47	100

## Sheet: Table S6
Table S6 - False Haplotypes Counts for the EBV Datasets
Program	PCR Utilization	count
UNOISE	No Replicate Utilization	6
UNOISE	Utilizing Replicates	2
MED	No Replicate Utilization	132
MED	Utilizing Replicates	35
DADA2	No Replicate Utilization	19
DADA2	Utilizing Replicates	1
SeekDeep	No Replicate Utilization	16
SeekDeep	Utilizing Replicates	1
ShoRAH	No Replicate Utilization	37
ShoRAH	Utilizing Replicates	9

## Sheet: Table S7
Table S7 - False Haplotypes Counts for the HIV Datasets
Program	PCR Utilization	count
UNOISE	No Replicate Utilization	15
UNOISE	Utilizing Replicates	0
MED	No Replicate Utilization	1826
MED	Utilizing Replicates	339
DADA2	No Replicate Utilization	6
DADA2	Utilizing Replicates	0
SeekDeep	No Replicate Utilization	3717
SeekDeep	Utilizing Replicates	1098
ShoRAH	No Replicate Utilization	81
ShoRAH	Utilizing Replicates	4

## Sheet: Table S8
Table S8 - Simulation False Haplotypes Counts greater >= 0.25%
Program	PCR Utilization	count
UNOISE	No Replicate Utilization	3588
UNOISE	Utilizing Replicates	985
MED	No Replicate Utilization	239376
MED	Utilizing Replicates	104197
DADA2	No Replicate Utilization	205
DADA2	Utilizing Replicates	28
SeekDeep	No Replicate Utilization	92
SeekDeep	Utilizing Replicates	14
